# Supplementary material for: CRISPR/Cas9-Targeted Myostatin Deletion Improves the Myogenic Differentiation Parameters for Muscle-Derived Stem Cells in Mice
Source: J Dev Biol. 2025 Feb 11;13(1):5. doi: 10.3390/jdb13010005 (PMC11843916; doi:10.3390/jdb13010005)
Supplement: Supplementary file 1 [file jdb-13-00005-s001.zip]

Archive with 1 entries (1 files):
- jdb-3375302-supplementary.pdf
